# Supplementary material for: Whole Genome Sequencing Based Characterization of Extensively Drug-Resistant Mycobacterium tuberculosis Isolates from Pakistan
Source: PLoS One. 2015 Feb 26;10(2):e0117771. doi: 10.1371/journal.pone.0117771 (PMC4342168; doi:10.1371/journal.pone.0117771)
Supplement: S2 Dataset — (XLSX) [file pone.0117771.s002.xlsx]

## Sheet: full
Supplementary Table 2: An overview of SNPs observed in M. tuberculosis isolates from Pakistan
Isolates ID		spoligo	RIF	rpoB	rpoC	rpoA	INH	katG	inhA	oxyR	fbpC	Rv1592C	ndh	Rv2242	fabD	accD	fadE24	nat	STR	rpsL	rrs (500 region)	gidB	PZA	pncA	rpsA	EMB	embB	embA	embC	Rv3124	rmlD	iniA	iniB	iniC	PPE49	manB	OFX	gyrA	gyrB	KAN/AMK	CAP	rrs	tlyA	ETH	ethA
H37Rv
EP1	PGG1	CAS	s				s	R463L, E523K			G158S	I322V		M323T			I430L		s				s			s			R738Q	P54S						D144N	s	E21H, S95T		s			L11V	s
EP2	PGG1	CAS	s				s	R463L			G158S	I322V		M323T			I430L		s				s			s			R738Q	P54S						D144N	s	E21H, S95T		s			L11V	s
S4	PGG2	CAS	s				s	R463L			G158S								s				s			s											s	E21H, S95T
S5	PGG3	CAS	s				s	R463L			G158S								s				s			s											s	E21H, S95T
C3	PGG4	CAS	s				s	R463L			G158S								s				s			s											s	E21H, S95T
Isolates ID		spoligo	RIF	rpoB	rpoC	rpoA	INH	katG	inhA	oxyR	fbpC	Rv1592C	ndh	Rv2242	fabD	accD	fadE24	nat	STR	rpsL	rrs (500 region)	gidB	PZA	pncA		EMB	embB	embA	embC	Rv3124	rmlD	iniA	iniB	iniC	PPE49	manB	OFX	gyrA	gyrB	KAN/AMK	CAP	rrs	tlyA	ETH	ethA
X1	PGG1	Orphan	r	M515I, D516Y			r	S315T, R463L			G158S	I322V		M323T			I430L		r	K43R			r			r	M306I		R738Q	P54S						D144N	r	E21H, A90V, S95T		r	r	g1484t	L11V	s	Q347 stop
X4	PGG1	CAS2	r	D516Y			r	S315T, R463L			G158S	I322V		M323T			I430L		r			A119D	r	V130M		r	Q497P, D354A		R738Q	P54S				L177Q		D144N	r	E21H, D94G, S95T		r	s	a1401g	L11V	s	T342M
X5	PGG1	EAI3-IND	r	S531L	A172V, Q435P, P601L		r	S315T, R463L		g142a		I322V				E224D			r				r	I5T		r	M306V, E378A, G406A	P913S	T270I, N394E		S257P	H481Q					r	E21H, S95T, A384V	M291I	r	s	a1401g	L11V	s
X6	PGG1	CAS1-Delhi	r	S531L	V1252L		r	S315T, R463L		t152g	G158S	I322V	L104F	M323T		A243V	I430L		r	K43R			r	Y41 stop		r	M306L		R738Q	P54S, R145C						D144N	r	E21H, D94G, S95T		r	s	a1401g	L11V	s
X7	PGG1	Orphan	r	M515I, D516Y			r	S315T, R463L			G158S	I322V		M323T			I430L		r	K43R			r	T76P		r	M306I		R738Q	P54S						D144N	r	E21H, A90V, S95T		r	s	a1401g	L11V	s	Q347 stop
X8	PGG1	Orphan	r	M515I, D516Y			r	S315T, R463L			G158S	I322V		M323T			I430L		r	K43R			r	T76P		r	M306I		R738Q	P54S						D144N	r	E21H, A90V, S95T		r	s	a1401g	L11V	s	Q347 stop
X9	PGG1	CAS1-Delhi	r	S531L	L516P		r	S315T, R463L			G158S	I322V, G9D		M323T					r	K43R	a514c		r			r	M306V		R738Q	P54S					P259R	D144N	r	E21H, A90V, D94 Y, S95T		r	s	a1401g, a514t	L11V	s	T61K
X10	PGG1	CAS1-Delhi	r	D516V			r	S315N, R463L			G158S	I322V		M323T			I430L		s				r			r	D1024T		R738Q	P54S						D144N	r	E21H, A90V, S95T		r	s	a1401g	L11V	s
X11	PGG1	CAS1-Delhi	r	S531L	G433S		r	S315T, R463L			G158S	I322V		M323T	A3T		I430L		r			G71 stop	r	P69G		r	M306V, K165N		R738Q	P54S						D144N	r	E21H, S95T		r	r	a1401g	L11V	s
X12	PGG1	CAS1-Delhi	r	S531L	L516P		r	S315T, R463L			G158S	I322V		M323T			I430L		r	K43R	a514c	Q87 stop	r			r	M306V		R738Q	P54S						D144N	r	E21H, D94G, S95T, D111N		r	s	a514c	L11V	s
X13	PGG1	CAS1-Delhi	r	S531L	V483A		r	S315T, R463L			G158S	I322V	E360K	M323T			I430L		r				r			r	M306I, D1024T		R738Q	P54S						D144N	r	E21H, D94Y, S95T		r	s	a1401g	L11V	s
X14	PGG1	CAS1-Delhi	r	D516V			r	S315N, R463L			G158S	I322V		M323T			I430L		s				r			r	D1024T		R738Q	P54S						D144N	r	E21H, A90V, S95T		r	s	a1401g	L11V	s
X16	PGG1	CAS1-Delhi	r	M515I, D516Y			r	S315T, R463L			G158S	I322V		M323T			I430L		r				r			r	M306I		R738Q	P54S						D144N	r	E21H, S95T		r	s	a1401g	L11V	s
X17	PGG1	Orphan	r	S531L	A172V, G332R		r	S315T, R463L		g142a		I322V							r		a514c		r	P62S		r	E378A	P913S	T270I, N394E		S257P	H481Q		R481C	M67L		r	E21H, D94G, S95T, V291L, A384V	M291I	r	s	a514c	L11V	s	N345K
X18	PGG1	CAS	r	S531L	P434L		r	Y155S, R463L	S94A		G158S	I322V		M323T			I430L		r	K88R	a906g	P75S	r		Q1228R	r	Q497K		R738Q	P54S						D144N	r	E21H, D94Y, S95T		r	s	a1401g, a906g	L11V	s	R239G
X21	PGG1	CAS1-Delhi	r	S531L			r	S315T, R463L			G158S	I322V		M323T			I430L	T175A	r	K43R			r			r	M306I, Q497R		R738Q	P54S						D144N	r	E21H, D94G, S95T		r	s	a1401g	L11V	s
X22	PGG1	CAS	r	S531L	P434L		r	Y155S, R463L	S94A		G158S	I322V		M323T			I430L		r			P75S	r		Q1228R	r	Q497K		R738Q	P54S						D144N	r	E21H, D94Y, S95T		r	s	a1401g, a906g	L11V	r	R239G
X32	PGG1	EAI3-IND	r	H526R, S336L	A172V, P601L		r	Y413H, R463L		g38a		I322V				M439I, A142V			s				r			r	M306V, E378A, G406A	P913S	T270I, N394E		S257P	H481Q					r	E21H, S95T, A384V	M291I	r	r		L11V	r
X33	PGG1	CAS1-Delhi	r	S531L	V483A		r	S315T, R463L			G158S	I322V	E360K	M323T			I430L		r				r			r	M306I, D1024T		R738Q	P54S						D144N	r	E21H, D94Y, S95T		r	r	a1401g	L11V	s
X37	PGG1	CAS1-Delhi	r	D516Y,E168K			r	S315T, R463L			G158S	I322V, G9D		M323T					r		a514t		r			r	M306I, D1024T		R738Q	P54S						D144N	r	E21H, S95T, A288D		r	s	a1401g, a514t	L11V	s
X39	PGG1	CAS1-Delhi	r	D516V			r	S315T, R463L			G158S	I322V, G9D		M323T					r				r			r	G406A		R738Q	P54S					P259R	D144N	r	E21H, D94G, S95T		r	r	a1401g	L11V	s
X40	PGG1	CAS1-Delhi	r	S531L	G433S		r	S315T, R463L			G158S	I322V		M323T	A3T		I430L		r			G71 stop	r			r	M306V, K165N		R738Q	P54S						D144N	r	E21H, S95T		r	r	a1401g	L11V	s
X41	PGG3	T1	r	S531L		D324Y	r	S315T											r	K43R			r	P54L		r	M306V						G173V				r	E21H, A90V, G668D		r	r	a1401g	L11V	r
X42	PGG1	CAS1-Delhi	r	D516Y			r	S315T, R463L			G158S	I322V		M323T			Q85R, I430L		r			W45 stop	r			r			R738Q	P54S, V273I						D144N	r	E21H, D94G, S95T		r	s		L11V	s
X43	PGG1	CAS1-Delhi	r	S531L	L507V, R741C		r	S315T, R463L			G158S	I322V		M323T			I430L		r	K43R			r			r	M306I		R738Q	P54S						D144N	r	E21H, D94G, S95T	E299Q	r	r		L11V	s
X44	PGG1	CAS1-Delhi	r	S531L	V483G		r	S315T, R463L			G158S	I322V		M323T			I430L		r				r			r	M306V		R738Q	P54S						D144N	r	E21H, D94G, S95T		r	r	a1401g	L11V	s
X45	PGG1	Orphan	r	D516V			r	S315T, R463L			G158S	I322V		M323T			I430L		s				r			r	D1024T		R738Q	P54S						D144N	r	E21H, A90V, S95T		r	r	a1401g	L11V	s
X46	PGG2	X3	r	S531L	G594E		r	S315T											r			P75S	r	I6M		r	D328Y		V981L								r	E21H, D94Y, S95T	T500N	r	r	a1401g	L11V	s
X47	PGG1	CAS1-Delhi	r	S531L	A492P		r	S315T, R463L			G158S	I322V		A156V, M323T			I430L		r		a906g	W148 stop	r			r	M306I		R738Q, A925V	P54S						D144N	r	E21H, D94G, S95T		r	r	a1401g, a906c	L11V	r
X48	PGG1	CAS1-Delhi	r	M515I, D516Y			r	S315T, R463L			G158S	I322V		M323T			I430L		r	K43R			r	Q141P		r	M306I		R738Q	P54S						D144N	r	E21H, A90V, S95T		r	s	a1401g	L11V	s	Q347 stop
X49	PGG1	Orphan	r	S531L, D785Y	A172V, P601L		r	S315T, R463L		g142a		I322V							s				r	M175T		s	E378A, H1047P	P913S	T270I, N394E		S257P	H481Q					r	E21H, S95T, A384V	M291I, A432V	r	s		L11V	s	G351V
X55	PGG1	CAS1-Delhi	r	S531L			r	R463L	S94A		G158S			M323T			I430L		r	K43R	c171t		r	D63H		r	D1024T		R738Q	P54S						D144N	r	E21H, S91P, S95T		r	s	a1401g, c171t	L11V	s	Y143 stop
X56	PGG3	T1	r	S531L		D324Y	r	S315T											r	K43R			r	P54L		r	M306V						G173V				r	E21H, D94N, G668D		r	s		L11V	r
X57	PGG1	Orphan	r	S531L	A172V, G332R		r	S315T, R463L		g142a		I322V							r		a514c		r	P62S		r	E378A	P913S	T270I, N394E		S257P	H481Q		R481C	M67L		r	E21H, D94G, S95T, V291L, A384V	M291I	r	s	a1401g, a514c	L11V	s	N345K
X58	PGG3	T1	r	S531L	N416S		r	S315T											r	K43R			r			r	M306I, G406D		R738Q								r	E21H, G668D	S447F	r	r	a1401g	L11V	r
X60	PGG1	Orphan	r	S531L	G433S		r	S315T, R463L			G158S	I322V		M323T	A3T		I430L		r			A82P	r			r	I 72L		R738Q	P54S						D144N	r	E21H, A90V, S95T		r	r	a1401g	L11V	s
X61	PGG1	CAS1-Delhi	r	S531L	N416S		r	S315T, R463L			G158S	I322V, G9D		M323T					r				r			r	M306I		R738Q	P54S					P259R	D144N	r	E21H, D94G, S95T		r	s	a1401g	L11V	s
